# Supplementary material for: Blood Plasma Stabilized Gold Nanoclusters for Personalized Tumor Theranostics
Source: Cancers (Basel). 2022 Apr 8;14(8):1887. doi: 10.3390/cancers14081887 (PMC9030650; doi:10.3390/cancers14081887)
Supplement: Supplementary file 1 [file cancers-14-01887-s001.zip]

Archive with 1 entries (1 files):
- cancers-1654952-supplementary.pdf
